# Supplementary material for: Investigating the Retained Inhibitory Effect of Cobimetinib against p.P124L Mutated MEK1: A Combined Liquid Biopsy and in Silico Approach
Source: Cancers (Basel). 2022 Aug 27;14(17):4153. doi: 10.3390/cancers14174153 (PMC9454486; doi:10.3390/cancers14174153)
Supplement: Supplementary file 1 [file cancers-14-04153-s001.zip]

Archive with 2 entries (2 files):
- supplementary table S2.pdf
- supplementary table_S1_NGS_panel_details.xlsx
