# Supplementary material for: Investigating the Retained Inhibitory Effect of Cobimetinib against p.P124L Mutated MEK1: A Combined Liquid Biopsy and in Silico Approach
Source: Cancers (Basel). 2022 Aug 27;14(17):4153. doi: 10.3390/cancers14174153 (PMC9454486; doi:10.3390/cancers14174153)
Supplement: Supplementary file 1 [file cancers-14-04153-s001.zip › supplementary table_S1_NGS_panel_details.xlsx]

## Sheet: NGS panel
# TargetID: The identifier entered in the Targets list.
# Interval: The genomic interval of the target.
# TargetSize(SNV): The total size of SNV (in base pairs) of the regions.
# TargetCoverage(SNV):The percentage of bases in the target region overlapping with probes
# TargetCovered(CNV): The given TargetID is covered for CNV detection.
TargetID	Interval	TargetSize(SNV)	TargetCoverage(SNV)	TargetCovered(CNV)
ABL1	chr9:130714320-130885683	3529	100.0	NA
ADAMTS18	chr16:77247974-77434695	3762	100.0	NA
ARID2	chr12:45729837-45905078	5546	100.0	NA
ATM	chr11:108227625-108365508	9190	100.0	NA
BAP1	chr3:52401673-52409878	2748	100.0	NA
BRAF	chr7:140726494-140924703	2379	100.0	NA
CDK4	chr12:57748525-57751717	996	100.0	NA
CDKN2A	chr9:21968209-21994331	1005	100.0	NA
CTNNB1	chr3:41224069-41239342	2346	100.0	NA
CYSLTR2	chr13:48706818-48707858	1041	100.0	NA
EGFR	chr7:55019278-55205617	4084	100.0	NA
EIF1AX	chrX:20128306-20141640	435	100.0	NA
ERBB2	chr17:39699560-39728044	3965	100.0	NA
ERBB4	chr2:211383615-212538530	3972	100.0	NA
FBXW7	chr4:152322881-152411803	2618	100.0	NA
FGFR1	chr8:38413628-38461106	2901	100.0	NA
FGFR2	chr10:121479581-121593817	2805	100.0	NA
FGFR3	chr4:1793935-1807288	2601	100.0	NA
GNA11	chr19:3094652-3121434	1261	100.0	NA
GNAQ	chr9:77721323-78031235	1129	100.0	NA
GRIN2A	chr16:9763149-10180411	4398	100.0	NA
HOXD8	chr2:176130367-176131612	873	100.0	NA
HRAS	chr11:532636-534322	652	100.0	NA
IDH1	chr2:208237079-208251551	1245	100.0	NA
KDR	chr4:55079941-55125293	4071	100.0	NA
KIT	chr4:54658015-54738557	2931	100.0	NA
KRAS	chr12:25209795-25245384	708	100.0	NA
MAP2K1	chr15:66387348-66490615	1222	100.0	NA
MAP2K2	chr19:4090598-4123875	1203	100.0	NA
MC1R	chr16:89919259-89920788	1153	100.0	NA
MET	chr7:116695757-116796124	4359	100.0	NA
MITF	chr3:69739598-69965248	1786	100.0	NA
MLH1	chr3:36993548-37050653	2308	100.0	NA
NF1	chr17:31095208-31378931	9011	100.0	NA
NRAS	chr1:114708535-114716160	570	100.0	NA
PDGFRA	chr4:54234472-54295272	3578	100.0	NA
PIK3CA	chr3:179198826-179234364	3209	100.0	NA
PLCB4	chr20:9307815-9479009	3621	100.0	NA
PPP6C	chr9:125149673-125189718	1068	100.0	NA
PREX2	chr8:67952395-68231378	5046	100.0	NA
PTEN	chr10:87863950-87965472	1821	100.0	NA
PTPN11	chr12:112419112-112504764	1843	100.0	NA
RAC1	chr7:6374736-6402446	636	100.0	NA
RB1	chr13:48303913-48480071	2787	100.0	NA
SF3B1	chr2:197392303-197434999	4045	100.0	NA
SRC	chr20:37384154-37403379	1629	100.0	NA
SRSF2	chr17:76736161-76737160	666	100.0	NA
STK11	chr19:1206914-1226647	1318	100.0	NA
STK19	chr6:31971997-31981049	1107	100.0	NA
TERT	chr5:1253728-1294989	3399	100.0	NA
TP53	chr17:7661939-7676594	1630	100.0	NA
U2AF1	chr21:6484769-43107494	1580	100.0	NA
BRAF	chr7:140726494-140924703	NA	NA	Yes
CDC42	chr1:22078479-22091517	NA	NA	Yes
CDK4	chr12:57748525-57751717	NA	NA	Yes
ERBB2	chr17:39699560-39728044	NA	NA	Yes
FGFR1	chr8:38413628-38461106	NA	NA	Yes
FGFR3	chr4:1793935-1807288	NA	NA	Yes
NEDD9	chr6:11185162-11306003	NA	NA	Yes
NFAT5	chr16:69566302-69695371	NA	NA	Yes
PIK3CA	chr3:179198826-179234364	NA	NA	Yes
PPARG	chr3:12351593-12434145	NA	NA	Yes
PTK2	chr8:140659466-140984111	NA	NA	Yes
TUSC3	chr8:15540431-15764218	NA	NA	Yes
